# Supplementary material for: The Effect of Chitosan Incorporation on Physico-Mechanical and Biological Characteristics of a Calcium Silicate Filling Material
Source: Dent J (Basel). 2024 Apr 10;12(4):100. doi: 10.3390/dj12040100 (PMC11048767; doi:10.3390/dj12040100)
Supplement: Supplementary file 1 [file dentistry-12-00100-s001.zip]

Archive with 1 entries (1 files):
- dentistry-2811473-supplementary.pdf
